# Supplementary material for: Biting Hour and Host Seeking Behavior of Aedes Species in Urban Settings, Metema District, Northwest Ethiopia
Source: Trop Med Infect Dis. 2025 Jan 28;10(2):38. doi: 10.3390/tropicalmed10020038 (PMC11860606; doi:10.3390/tropicalmed10020038)
Supplement: Supplementary file 1 [file tropicalmed-10-00038-s001.zip]

Archive with 1 entries (1 files):
- tropicalmed-3380988-supplementary.pdf
